# Supplementary material for: Flea Communities on Small Rodents in Eastern Poland
Source: Insects. 2020 Dec 18;11(12):894. doi: 10.3390/insects11120894 (PMC7766464; doi:10.3390/insects11120894)
Supplement: Supplementary file 1 [file insects-11-00894-s001.xlsx]

## Sheet: Plot A
				Number of collected fleas
			Species
			Ctenophthalmus agyrtes		Ctenophthalmus assimilis		Hystrichopsylla talpae		Nosopsyllus fasciatus				Total
Month	No. of captured individuals	Rodent species	F	M	F	M	F	M	F	M
May	1	A. agrarius	1	0	0	0	0	0	0	0			1
	2	A. agrarius	0	3	0	0	0	0	0	1			4
	3	A. agrarius	0	0	0	0	0	0	0	0			0
	4	A. agrarius	0	0	0	0	1	0	0	0			1
	5	A. agrarius	1	2	0	0	0	0	0	0			3
	6	A. agrarius	0	3	0	0	0	0	0	0			3
	7	Microtus arvalis	1	0	0	0	0	0	0	0			1
June	8	A. agrarius	1	1	0	0	1	0	0	0			3
	9	A. agrarius	0	0	0	0	0	0	0	0			0
	10	A. agrarius	2	1	0	0	1	0	0	0			4
	11	A. agrarius	0	2	0	0	0	0	0	0			2
	12	A. agrarius	0	3	0	0	0	0	0	0			3
	13	A. agrarius	2	1	0	0	0	0	0	0			3
	14	A. agrarius	1	1	0	0	0	0	0	1			3
	15	A. agrarius	2	2	0	0	1	1	0	0			6
	16	Microtus arvalis	1	3	0	0	0	0	0	0			4
	17	A. agrarius	1	0	0	0	0	0	1	0			2
	18	Microtus arvalis	2	3	0	0	0	1	0	0			6
July	19	Microtus arvalis	2	2	0	0	0	0	0	1			5
	20	A. agrarius	0	1	0	0	0	0	0	0			1
	21	A. agrarius	2	4	0	0	0	0	0	0			6
	22	A. agrarius	0	0	0	0	0	0	0	0			0
	23	A. agrarius	0	0	0	0	0	0	0	0			0
	24	A. agrarius	0	2	0	0	0	0	1	0			3
	25	A. agrarius	0	1	0	0	0	0	0	0			1
	26	A. agrarius	3	0	0	0	0	0	0	0			3
	27	A. agrarius	2	0	0	0	0	0	0	0			2
	28	A. agrarius	1	1	0	0	0	0	0	1			3
August	29	A. agrarius	1	1	0	0	0	0	0	0			2
	30	A. agrarius	3	3	0	0	0	0	0	0			6
	31	A. agrarius	2	2	0	0	0	0	0	0			4
	32	A. agrarius	1	2	0	0	0	0	0	0			3
	33	Microtus arvalis	0	3	0	0	0	0	0	0			3
	34	A. agrarius	0	4	0	0	0	0	0	0			4
	35	A. agrarius	2	0	0	0	0	0	0	0			2
	36	Myodes glareolus	2	1	0	0	0	0	0	0			3
	37	A. agrarius	1	1	0	0	0	0	0	0			2
	38	A. agrarius	0	0	0	0	0	0	0	0			0
	39	A. agrarius	3	1	0	0	0	0	0	0			4
	40	A. agrarius	2	0	0	0	0	0	0	0			2
September	41	Microtus arvalis	0	0	0	0	0	0	1	1			2
	42	A. agrarius	2	0	0	0	0	0	0	0			2
	43	A. agrarius	1	0	0	0	0	0	0	0			1
	44	A. agrarius	0	0	0	0	0	0	0	0			0
	45	A. agrarius	2	2	0	0	0	0	0	0			4
	46	A. agrarius	1	0	0	0	0	0	0	0			1
October	47	A. agrarius	0	3	0	0	0	0	0	0			3
	48	A. agrarius	0	1	0	0	0	0	0	1			2
	49	A. agrarius	0	0	0	0	0	0	0	0			0
		Total	48	60	0	0	4	2	3	6	0
													123

## Sheet: Plot B
				Number of collected fleas
			Species
			Ctenophthalmus agyrtes		Ctenophthalmus assimilis		Hystrichopsylla talpae		Nosopsyllus fasciatus				Total
Miesiac	Nr dołowionego osobnika	Gatunek gryzonia	F	M	F	M	F	M	F	M
May	1	A. agrarius	1	2	1	0	0	0	0	0			4
	2	A. agrarius	3	1	0	0	0	0	0	0			4
	3	A. agrarius	1	1	1	1	0	0	0	0			4
	4	A. agrarius	2	2	0	0	0	0	0	1			5
	5	Microtus arvalis	0	2	0	0	0	0	0	1			3
	6	Microtus arvalis	3	0	0	0	0	0	0	0			3
June	7	Microtus arvalis	3	4	0	1	1	0	0	0			9
	8	A. agrarius	2	2	0	1	0	0	0	0			5
	9	A. agrarius	0	1	0	0	0	0	0	0			1
	10	A. agrarius	4	3	0	0	0	0	0	0			7
	11	Microtus arvalis	2	1	0	0	0	0	0	0			3
	12	Myodes glareolus	1	0	0	0	0	0	0	0			1
	13	Microtus arvalis	0	4	1	1	0	0	0	0			6
	14	A. agrarius	1	1	1	1	0	0	0	0			4
	15	A. agrarius	0	0	0	0	1	2	0	0			3
	16	A. agrarius	0	3	0	0	0	1	0	0			4
	17	Microtus arvalis	1	5	0	0	0	1	0	0			7
July	18	A. agrarius	0	0	1	2	0	0	0	0			3
	19	A. agrarius	2	0	1	1	0	0	0	0			4
	20	A. agrarius	3	5	0	0	0	0	0	0			8
	21	Myodes glareolus	2	1	0	0	0	0	0	0			3
	22	A. agrarius	3	4	0	0	0	0	0	0			7
	23	A. agrarius	1	1	0	0	1	1	1	0			5
	24	Microtus arvalis	3	0	0	0	0	0	0	0			3
	25	Microtus arvalis	1	4	0	0	0	0	0	0			5
	26	A. agrarius	1	3	0	0	0	0	0	0			4
	27	A. agrarius	0	2	0	0	0	0	0	0			2
August	28	A. agrarius	2	1	0	1	1	1	0	0			6
	29	A. agrarius	4	4	0	0	0	0	0	0			8
	30	A. agrarius	3	5	0	0	0	0	0	0			8
	31	A. agrarius	2	0	0	0	0	1	0	0			3
	32	A. agrarius	4	4	0	0	0	0	0	0			8
	33	A. agrarius	3	1	0	0	0	0	0	0			4
	34	A. agrarius	2	5	0	2	0	0	0	0			9
	35	A. agrarius	2	2	1	0	0	0	0	0			5
	36	Microtus arvalis	3	3	0	0	1	0	0	0			7
September	37	Myodes glareolus	2	0	0	0	0	0	0	0			2
	38	A. agrarius	2	0	1	0	0	0	0	0			3
	39	A. agrarius	4	6	0	0	0	0	0	0			10
	40	A. agrarius	0	0	0	0	0	0	0	0			0
	41	A. agrarius	1	0	0	0	0	0	0	0			1
October	42	A. agrarius	2	2	1	0	0	0	0	0			5
	43	Microtus arvalis	1	3	0	0	0	0	0	0			4
	44	Microtus arvalis	2	2	0	0	0	0	0	0			4
	45	Microtus arvalis	1	1	0	0	0	0	0	0			2
		Total	80	91	9	11	5	7	1	2
													206

## Sheet: Plot C
				Number of collected fleas
			Species
			Ctenophthalmus agyrtes		Ctenophthalmus assimilis		Hystrichopsylla talpae		Nosopsyllus fasciatus			Total
Miesiac	Nr dołowionego osobnika	Gatuenk gryzonia	F	M	F	M	F	M	F	M
May	1	A. agrarius	1	1	1	1	0	0	0	0		4
	2	A. agrarius	1	2	0	0	0	0	0	0		3
	3	A. agrarius	0	0	0	0	0	0	0	0		0
	4	A. agrarius	1	1	1	0	0	0	0	0		3
	5	A. agrarius	1	0	0	0	0	0	0	0		1
	6	A. agrarius	0	2	0	0	0	0	0	0		2
	7	A. agrarius	0	0	1	1	0	0	0	0		2
June	8	A. agrarius	1	1	1	1	0	0	0	0		4
	9	A. flavicolis	0	0	0	0	0	0	1	0		1
	10	A. agrarius	0	0	0	0	0	0	0	0		0
	11	A. agrarius	1	1	0	0	0	0	0	0		2
	12	A. agrarius	2	3	0	0	0	0	0	0		5
	13	A. agrarius	1	0	0	0	0	0	0	0		1
	14	A. agrarius	0	2	0	0	0	0	0	0		2
	15	A. agrarius	1	1	0	0	0	0	0	0		2
	16	A. agrarius	0	0	0	0	1	2	0	0		3
	17	A. agrarius	2	1	0	0	0	0	0	0		3
	18	A. agrarius	1	0	0	0	0	0	0	0		1
July	19	A. agrarius	0	0	0	0	0	0	0	0		0
	20	A. flavicolis	2	3	0	0	0	0	0	0		5
	21	A. agrarius	2	2	0	0	1	1	0	1		7
	22	A. agrarius	0	0	0	0	0	0	1	0		1
	23	A. agrarius	1	1	0	0	0	0		0		2
	24	M. arvalis	1	2	0	0	0	0	0	0		3
	25	A. agrarius	1	1	0	0	0	0	0	0		2
	26	A. agrarius	1	2	0	0	0	0	0	1		4
	27	A. agrarius	0	2	0	0	0	0	0	0		2
August	28	A. agrarius	1	0	0	0	0	0	0	0		1
	29	A. agrarius	0	0	0	0	0	0	0	0		0
	30	M. arvalis	2	3	0	0	0	0	0	0		5
	31	A. agrarius	1	2	0	0	0	0	0	0		3
	32	A. agrarius	2	0	0	0	0	0	0	0		2
	33	A. agrarius	1	4	0	0	0	0	0	0		5
	34	A. agrarius	2	2	0	0	0	1	1	0		6
	35	M. arvalis	1	1	0	0	0	0	0	0		2
	36	A. agrarius	0	3	0	0	0	0	0	0		3
September	37	A. agrarius	2	0	0	0	0	0	0	0		2
	38	A. flavicolis	0	0	0	0	0	0	0	0		0
	39	A. flavicolis	0	3	1	0	0	0	0	1		5
	40	A. agrarius	0	2	0	0	0	0	0	0		2
	41	A. agrarius	2	2	0	0	0	0	0	0		4
	42	A. agrarius	1	2	0	0	0	0	0	1		4
	43	A. agrarius	2	2	0	0	0	0	0	1		5
	44	A. agrarius	1	0	0	0	0	0	0	0		1
	45	M. arvalis	1	1	0	0	0	0	0	0		2
	46	A. agrarius	0	0	0	0	0	0	0	1		1
	47	A. agrarius	1	1	1	0	0	0	0	0		3
October	48	M. arvalis	0	0	0	0	1	1	0	0		2
	49	M. arvalis	0	0	0	0	0	0	1	1		2
	50	A. flavicolis	3	4	0	0	0	0	0	0		7
	51	A. agrarius	1	2	0	0	0	0	0	0		3
	52	A. agrarius	1	1	0	0	0	0	0	0		2
	53	A. agrarius	1	0	0	0	0	0	0	0		1
	54	A. agrarius	0	2	0	0	0	0	0	0		2
	55	A. agrarius	1	1	0	0	0	0	0	1		3
	56	A. agrarius	0	0	0	0	0	0	1	1		2
		Total	48	66	6	3	3	5	5	9	0	145
												145
